# Supplementary material for: Deconstructing Retinal Organoids: Single Cell RNA‐Seq Reveals the Cellular Components of Human Pluripotent Stem Cell‐Derived Retina
Source: Stem Cells. 2019 Jan 12;37(5):593–8. doi: 10.1002/stem.2963 (PMC6519347; doi:10.1002/stem.2963)
Supplement: Supplementary file 6 — Table S1 List of top ten markers used for cluster identification shown in Figure 1. [file STEM-37-593-s006.xlsx]

## Sheet: Table S1
Table S1
Gene Name	Cluster	Assignment
SPP1	0	Müller glia
VIM
DKK3
CLU
HES1
IFITM3
SFRP2
WIF1
GPX3
TF
IMPG2	1	Cones
PDE6H
GUCA1A
RIMS2
GNB3
SEPT4
GNGT2
ARR3
RCVRN
LMOD1
STMN2	2	RGCs
DCX
GAP43
OLFM1
NEFL
GRIA2
NEFM
SYT4
HOXB5
ONECUT2
OTX2	3	Rods
NEUROD4
NRL
LHX4
PCBP4
GADD45G
VSX1
ROM1
GNAT1
RP1
TYRP1	4	RPE
PMEL
COL8A1
BEST1
ENPP2
DCT
SERPINF1
TIMP3
RNASE1
SFRP1
DCN	5	ECM
TGFBI
LGALS1
COL1A1
PI15
COL3A1
MGP
COL1A2
APOD
TIMP1
MKI67	6	Mitotic
UBE2C
NUSAP1
TOP2A
TPX2
CENPF
SMC4
HMGB2
CCNB1
HIST1H4C
CPAMD8	7
AOC2
RELN
PKP4
COL9A1
HSD17B2
PCDH9
GJA1
TSC22D1
TFPI2
PAMR1	8
POSTN
SKAP2
SPARCL1
GPC3
HOXB-AS3
MEIS2
GOLIM4
IGFBP5
WNT2B
